# Supplementary material for: Characterization of the circRNA Landscape in Interleukin-4 Induced Anti-Inflammatory Microglia
Source: Biomedicines. 2023 Dec 7;11(12):3239. doi: 10.3390/biomedicines11123239 (PMC10740700; doi:10.3390/biomedicines11123239)
Supplement: Supplementary file 1 [file biomedicines-11-03239-s001.zip]

Archive with 1 entries (1 files):
- biomedicines-2658582-supplementary.pdf
